# Supplementary material for: High-Throughput Screening Assay for Detecting Drug-Induced Changes in Synchronized Neuronal Oscillations and Potential Seizure Risk Based on Ca2+ Fluorescence Measurements in Human Induced Pluripotent Stem Cell (hiPSC)-Derived Neuronal 2D and 3D Cultures
Source: Cells. 2023 Mar 21;12(6):958. doi: 10.3390/cells12060958 (PMC10046961; doi:10.3390/cells12060958)
Supplement: Supplementary file 1 [file cells-12-00958-s001.zip]

Archive with 1 entries (1 files):
- cells-2229449-supplementary.pdf
